# Supplementary material for: Alkylative Aziridine Ring-Opening Reactions
Source: Molecules. 2021 Mar 18;26(6):1703. doi: 10.3390/molecules26061703 (PMC8003214; doi:10.3390/molecules26061703)
Supplement: Supplementary file 1 [file molecules-26-01703-s001.zip]

Archive with 1 entries (1 files):
- molecules-1149162-supplementary.pdf
